# Supplementary material for: Tunable Infrared Detection, Radiative Cooling and Infrared-Laser Compatible Camouflage Based on a Multifunctional Nanostructure with Phase-Change Material
Source: Nanomaterials (Basel). 2022 Jun 30;12(13):2261. doi: 10.3390/nano12132261 (PMC9268176; doi:10.3390/nano12132261)
Supplement: Supplementary file 1 [file nanomaterials-12-02261-s001.zip]

Archive with 1 entries (1 files):
- nanomaterials-1728923-supplementary.pdf
